# Supplementary material for: Improvement in Visceral Adipose Tissue and LDL Cholesterol by High PUFA Intake: 1-Year Results of the NutriAct Trial
Source: Nutrients. 2024 Apr 4;16(7):1057. doi: 10.3390/nu16071057 (PMC11013849; doi:10.3390/nu16071057)
Supplement: Supplementary file 1 [file nutrients-16-01057-s001.zip]

Archive with 1 entries (1 files):
- nutrients-2882798-supplementary.pdf
